# Supplementary material for: Putative Internal Control Genes in Bovine Milk Small Extracellular Vesicles Suitable for Normalization in Quantitative Real Time-Polymerase Chain Reaction
Source: Membranes (Basel). 2021 Nov 26;11(12):933. doi: 10.3390/membranes11120933 (PMC8709374; doi:10.3390/membranes11120933)
Supplement: Supplementary file 1 [file membranes-11-00933-s001.zip]

Archive with 1 entries (1 files):
- membranes-1414001-supplementary.pdf
